# Supplementary material for: Introduced Herbivores Threaten the Conservation Genetics of Two Critically Endangered Single-Island Endemics, Crambe sventenii and Pleudia herbanica
Source: Plants (Basel). 2024 Sep 13;13(18):2573. doi: 10.3390/plants13182573 (PMC11435307; doi:10.3390/plants13182573)
Supplement: Supplementary file 1 [file plants-13-02573-s001.zip]

Archive with 1 entries (1 files):
- plants-3174316-supplementary.pdf
